# Supplementary material for: The impact of selection bias in randomized multi-arm parallel group clinical trials
Source: PLoS One. 2018 Jan 31;13(1):e0192065. doi: 10.1371/journal.pone.0192065 (PMC5792025; doi:10.1371/journal.pone.0192065)
Supplement: S2 File — This code conducts the simulation study that is the basis for Figs 1–5 and Table 3. (R) [file pone.0192065.s002.R]

 source("S1File.R")
install.packages("randomizeR")
library(randomizeR)

args <- commandArgs(trailingOnly = TRUE)
m <- as.numeric(args[1])
K <- as.numeric(args[2])
des <- args[3]
rho <- as.numeric(args[4])
f <- as.numeric(args[5])
N <- m*K

if(des == "PBRK") {
  bc <- rep(K,N/K)
  randPar <- pbrPar(bc, K = K)
}
if(des == "PBRN2") {
  bc <- rep(N/2, 2)
  randPar <- pbrPar(bc, K = K)
}
if(des == "RAR") {
  randPar <- rarPar(N, K = K)
}

randSeq <- genSeq(randPar, r=10000)
t1 <- Sys.time()
result <- doublyF_values(randSeq = randSeq, eta = rho*f)
t2 <- Sys.time()
save(result, des,  randSeq, f, rho, t1, t2, file = paste(des, "_K-", K, "_m-", m, "_f-", f, "_rho-", rho, "_r-10000.RData", sep=""))
