# Supplementary material for: The impact of selection bias in randomized multi-arm parallel group clinical trials
Source: PLoS One. 2018 Jan 31;13(1):e0192065. doi: 10.1371/journal.pone.0192065 (PMC5792025; doi:10.1371/journal.pone.0192065)
Supplement: S3 File — This comma seperated values file includes the simulation settings that were the basis for Figs 1–5 and Table 3. (CSV) [file pone.0192065.s003.csv]

m	K	Design	rho	f
4	3	RAR	0.25	1.0686
8	3	RAR	0.25	0.6817
32	3	RAR	0.25	0.322
4	4	RAR	0.25	0.9736
8	4	RAR	0.25	0.6261
32	4	RAR	0.25	0.2965
4	6	RAR	0.25	0.8486
8	6	RAR	0.25	0.5517
32	6	RAR	0.25	0.2623
4	3	PBRK	0.25	1.0686
8	3	PBRK	0.25	0.6817
32	3	PBRK	0.25	0.322
4	4	PBRK	0.25	0.9736
8	4	PBRK	0.25	0.6261
32	4	PBRK	0.25	0.2965
4	6	PBRK	0.25	0.8486
8	6	PBRK	0.25	0.5517
32	6	PBRK	0.25	0.2623
4	3	PBRN2	0.25	1.0686
8	3	PBRN2	0.25	0.6817
32	3	PBRN2	0.25	0.322
4	4	PBRN2	0.25	0.9736
8	4	PBRN2	0.25	0.6261
32	4	PBRN2	0.25	0.2965
4	6	PBRN2	0.25	0.8486
8	6	PBRN2	0.25	0.5517
32	6	PBRN2	0.25	0.2623
4	3	RAR	0.5	1.0686
8	3	RAR	0.5	0.6817
32	3	RAR	0.5	0.322
4	4	RAR	0.5	0.9736
8	4	RAR	0.5	0.6261
32	4	RAR	0.5	0.2965
4	6	RAR	0.5	0.8486
8	6	RAR	0.5	0.5517
32	6	RAR	0.5	0.2623
4	3	PBRK	0.5	1.0686
8	3	PBRK	0.5	0.6817
32	3	PBRK	0.5	0.322
4	4	PBRK	0.5	0.9736
8	4	PBRK	0.5	0.6261
32	4	PBRK	0.5	0.2965
4	6	PBRK	0.5	0.8486
8	6	PBRK	0.5	0.5517
32	6	PBRK	0.5	0.2623
4	3	PBRN2	0.5	1.0686
8	3	PBRN2	0.5	0.6817
32	3	PBRN2	0.5	0.322
4	4	PBRN2	0.5	0.9736
8	4	PBRN2	0.5	0.6261
32	4	PBRN2	0.5	0.2965
4	6	PBRN2	0.5	0.8486
8	6	PBRN2	0.5	0.5517
32	6	PBRN2	0.5	0.2623
4	3	RAR	1	1.0686
8	3	RAR	1	0.6817
32	3	RAR	1	0.322
4	4	RAR	1	0.9736
8	4	RAR	1	0.6261
32	4	RAR	1	0.2965
4	6	RAR	1	0.8486
8	6	RAR	1	0.5517
32	6	RAR	1	0.2623
4	3	PBRK	1	1.0686
8	3	PBRK	1	0.6817
32	3	PBRK	1	0.322
4	4	PBRK	1	0.9736
8	4	PBRK	1	0.6261
32	4	PBRK	1	0.2965
4	6	PBRK	1	0.8486
8	6	PBRK	1	0.5517
32	6	PBRK	1	0.2623
4	3	PBRN2	1	1.0686
8	3	PBRN2	1	0.6817
32	3	PBRN2	1	0.322
4	4	PBRN2	1	0.9736
8	4	PBRN2	1	0.6261
32	4	PBRN2	1	0.2965
4	6	PBRN2	1	0.8486
8	6	PBRN2	1	0.5517
32	6	PBRN2	1	0.2623
