# Supplementary material for: The impact of selection bias in randomized multi-arm parallel group clinical trials
Source: PLoS One. 2018 Jan 31;13(1):e0192065. doi: 10.1371/journal.pone.0192065 (PMC5792025; doi:10.1371/journal.pone.0192065)
Supplement: S4 File — This file includes the code for generating Figs 1–5 from the results of the simulation study. (R) [file pone.0192065.s004.R]

library(randomizeR)

library(dplyr)
library(ggplot2)

list <- Sys.glob("*rho*.RData")
D <- data.frame(Sequences = character(), l1 = numeric(), l2 = numeric(), p = numeric(), K= numeric(), N = numeric(), m = numeric(), Design = character(), f = numeric(), rho = numeric (), eta = numeric())
for(file in list){
  load(file)
  K <- K(randSeq)
  N <- N(randSeq)
  des <- des
  data <- data.frame(result, K = factor(K), N = N, m = N/K, Design = des, f = f, rho = rho, eta  = f * rho)
  D<-rbind(D, data)
}
D$Design <- revalue(D$Design, c("PBRK" = "PBR(K)", "PBRN2" = "PBR(N/2)"))
D$p <- round(D$p, digits = 10)


trialsize <- c("4"= "Small Trial", "8" = "Medium Trial", "32" = "Large Trial")

D %>%
  filter(rho == 1) %>%
  group_by(m, K, Design) %>%
  summarize(prop = sum(p > 0.05)/n()) %>%
  ggplot(aes(K, prop, fill = Design)) + 
  facet_wrap(~m, labeller = as_labeller(trialsize)) + 
  geom_bar(stat = "identity", position = "dodge") + 
  labs(y = "p_infl")
    


  
  D %>%
    filter(rho == 1, m==8) %>%
    group_by(K, Design) %>%
    summarize(prop = sum(p > 0.05)/n()) %>%
    ggplot(aes(K, prop, fill = Design)) + 
    #facet_wrap(~m, labeller = as_labeller(trialsize)) + 
    geom_bar(stat = "identity", position = "dodge") + 
    labs(y = "p_infl")

  
  
  D %>%
    filter(m == 8, rho == 1) %>%
    group_by(K, Design) %>%
    summarize(prop = sum(p > 0.05)/n()) %>%
    ggplot(aes(as.factor(rho), prop, fill = Design)) + 
    #facet_wrap(~m, labeller = as_labeller(trialsize)) + 
    geom_bar(stat = "identity", position = "dodge") + 
    labs(y = "p_infl", x = "rho")
  
   
D %>%
  filter(K == 3, rho>0) %>%
  group_by(rho) %>%
  ggplot(aes(x = as.factor(rho), y = p, fill = Design)) + 
  facet_wrap(~m, labeller = as_labeller(trialsize)) + 
  geom_boxplot() + 
  stat_summary(fun.y=mean, colour="darkred", geom="point", position=position_dodge(width=0.75)) +
  labs(y = "type-I-error probability", x = "rho")


D %>%
  filter(rho == 1) %>%
  ggplot(aes(x = K, y = p, fill = Design)) + 
  facet_wrap(~m, labeller = as_labeller(trialsize)) + 
  geom_boxplot() + 
  stat_summary(fun.y=mean, colour="darkred", geom="point", position=position_dodge(width=0.75)) +
  labs(y = "type-I-error probability")
