# Supplementary material for: The impact of selection bias in randomized multi-arm parallel group clinical trials
Source: PLoS One. 2018 Jan 31;13(1):e0192065. doi: 10.1371/journal.pone.0192065 (PMC5792025; doi:10.1371/journal.pone.0192065)
Supplement: S5 File — This code conducts the simulation study and executes the selection bias adjusted test that is the basis for Fig 6. (R) [file pone.0192065.s005.R]

 # bias adjusted test

options(contrasts = c("contr.sum","contr.poly"))

# Determine if range of vector is FP 0.
zero_range <- function(x, tol = .Machine$double.eps ^ 0.5) {
  if (length(x) == 1) return(TRUE)
  x <- range(x) / mean(x)
  isTRUE(all.equal(x[1], x[2], tolerance = tol))
}

source("S1File.R")
library(pwr)
library(randomizeR)
library(car)

rep <- 10000
Pvalues <-numeric(rep)
N <- 48
K <- 3 
f <- pwr.anova.test(k=K, n=N/K,power = 0.8, sig.level = 0.05)$f
const = 3* f / sqrt(2)

means <- c(const,const,0) # alternative


designs <- c("RAR", "PBRN2", "PBRK")
rhos <- c(0, 0.25,0.5, 1, 2)

result <- data.frame(
  N = numeric(),
  K = numeric(),
  design = character(),
  rho = numeric(),
  const = numeric(),
  f = numeric(),
  eta = numeric(),
  alternative = character(),
  group_exp = character(),
  p_treat_b = numeric(),
  p_treat_ub = numeric(),
  est_treat = numeric(),
  p_eta = numeric(),
  est_eta = numeric(),
  mean_diff = numeric(),
  count_allEq = numeric(),
  stringsAsFactors=FALSE
)

set.seed(12)
for (rho in rhos){
  eta <- rho*f
  
  for(design in designs){
    
    if(design == "RAR"){
      randSeq <- genSeq(rarPar(N = N, K = K), r = rep)
    } else if(design == "PBRK"){
      randSeq <- genSeq(pbrPar(bc = rep(K, N/K), K = K), r = rep)
    } else if(design == "PBRN2"){
      randSeq <- genSeq(pbrPar(bc = rep(N/2, 2), K = K), r = rep)
    }
    
    M <- randSeq@M

    Pvalues_b <- numeric(rep)
    Pvalues_ub <- numeric(rep)
    Pvalues_bias <- numeric(rep)
    est_eta <- numeric(rep)
    count_allEq <- numeric(rep)
    for (i in 1:rep){
      rs <- as.vector(M[i,]) 
      y <- rnorm(N)
      
      m <- sapply(rs + 1 , function(x) means[x])
      bias <- getbiasCS1(rs, K, 1)
      y <- y + m + eta*bias
      
      
      rs <- factor(rs) 
      Pvalues_b[i]<-Anova(lm(y ~ rs), contrasts=list(topic=contr.sum, sys=contr.sum), type=3)["rs","Pr(>F)"]
      
      res <- lm(y ~ rs + bias)
      if(any(is.na(coef(res)))){
        # Substitute large model by smaller modell, and set other coefficients fixed
        est_eta[i] <- NA
        Pvalues_ub[i] <- Pvalues_b[i]
        Pvalues_bias[i] <- 1 
        count_allEq[i] <- count_allEq[i] +1 
      }
      else{
        est_eta[i] <- coef(res)["bias"]
        res_anova <- Anova(res, contrasts=list(topic=contr.sum, sys=contr.sum), type=3)
        Pvalues_ub[i] <-res_anova["rs","Pr(>F)"]
        Pvalues_bias[i] <-res_anova["bias","Pr(>F)"]  
      }
      diff <-  Pvalues_b[i] - Pvalues_ub[i]
    }
    result <- rbind(result, 
                    data.frame(
                    "N" = N,
                    "K" = K,
                    "design" = design, 
                    "rho" = rho, 
                    "const" = const,
                    "f" = f,
                    "eta" = eta,
                    "alternative" = 1- zero_range(means),
                    "group_means" = paste(round(means, digits= 4), collapse = " "),
                    "p_treat_b" = sum(Pvalues_b<0.05, na.rm = T)/rep,
                    "p_treat_ub" = sum(Pvalues_ub<0.05, na.rm = T)/rep,
                    #"est_treat" = mean(est_treat, na.rm = T),
                    "est_eta" = mean(est_eta, na.rm = T),
                    "mean_diff" = mean(diff, na.rm = T),
                    "p_eta" = sum(Pvalues_bias<0.05, na.rm = T)/rep,
                    "count_allEq" = sum(count_allEq)
                    ))
  print(paste("rho = ", rho, ", design = ", design))
  }
}


result
ggplot(result, aes(rho, p_treat_ub, color = design)) + 
  geom_point() + geom_line() + ylab("Power") + #ggtitle("Power of the adjusted test") +
  ylim(0.65, 0.8) + scale_color_discrete(name="Randomization\nProcedure")
